# Supplementary material for: A Pan-Cancer Landscape of HOX-Related lncRNAs and Their Association With Prognosis and Tumor Microenvironment
Source: Front Mol Biosci. 2021 Nov 5;8:767856. doi: 10.3389/fmolb.2021.767856 (PMC8602076; doi:10.3389/fmolb.2021.767856)
Supplement: Supplementary file 1 [file DataSheet1.ZIP]

Archive with 2 entries (2 files):
- Supplementary_Material.docx
- __MACOSX/._Supplementary_Material.docx
